# Supplementary material for: Caspase-8 mediates inflammation and disease in rodent malaria
Source: Nat Commun. 2020 Sep 14;11:4596. doi: 10.1038/s41467-020-18295-x (PMC7490701; doi:10.1038/s41467-020-18295-x)
Supplement: Supplementary file 4 — Source Data [file 41467_2020_18295_MOESM4_ESM.xlsx]

## Sheet: Fig1a
	Figure 1a:		anti-caspase-11	anti-actin

## Sheet: Fig1b
	Figure 1b:		anti-caspase-11	anti-actin

## Sheet: Fig1c
	Figure 1c:		anti-caspase-1	anti-actin

## Sheet: Fig1d
	Figure 1d:		anti-caspase-11	anti-actin

## Sheet: Fig1e
	Figure 1e:		anti-caspase-1	anti-actin

## Sheet: Fig2a
	Figure 2a:
	MFI pro-IL-1beta Monocytes (left panel)
	C57BL/6 (n=8)										Caspase-11-/-										Caspase-1/11-/-
Control	283	255	308	248	220	187		173	164		294	241		125			221	218	205		541	344		173	293	300
Infected	602	624	784	305	455	417		381	459	445	617	681		313	290		392	520	421		723	702	816	505	415	511
Control + LPS	1860	1373	1567	1286	1351	822		1156	836	915	899	1541	1125	408	353		1084	1141	1028		453	1057		1321	851
Infected + LPS	1683	1258	1867	1569	503	1883		1845	1133	1248	1846	1906	2136	1222	1214		1115	2965	3234		1835	2060	2010	1153	1683	735
	MFI pro-IL-1b MODC (right panel)
	C57BL/6										Caspase-11-/-										Caspase-1/11-/-
Control	616	602	801	293	288	222		203	188		521	540		93.5			278	175	271		923	627		153	135	160	209	228
Infected	1199	1154	1302	282	346	398		563	605	529	1022	998		330	318		594	624	578		1152	996	1183	395	370	425	712	384	573
Control + LPS	1407	1386	972	759	558	1182		670	872	639	464	1018	890	529	625		688	497	510		644	1168		2004	542
Infected + LPS	1961	1680	2578	1664	2255	2075		949	720	753	2185	2509	2083	1216	1169		1518	1707	2077		1998	2588	2368	1583	1619	1407

## Sheet: Fig2b
	Figure 2b:
	IL-1beta pg/mL - Splenocytes culture + LPS (left panel)
	C57BL/6	C57BL/6 infected	Caspase-1/11-/-	Caspase-1/11-/- infected
	216.53	848.087	0	379.655
	123.789	500.581	0	5.3818
	40.7619	793.607	177.166	0
	0	2512.61	0	23.9351
	6.76077	559.117	0	83.1068
		2831.76
	IL-1beta pg/mL - Splenocytes culture + LPS (right panel)
	C57BL/6	C57BL/6 infected	Caspase-11-/- infected	Caspase-1/11-/-	Caspase-1-/- Caspase-11 tg	Caspase-1-/- Caspase-11 tg infected
	6.094	420	52.624	195.98	0	105.671
	0	511	61.139	314.885	35.293	106.161
	0	206	0	324.945	0	122.113

## Sheet: Fig2c
	Figure 2c:
	IL-1beta pg/mL - PLASMA (left panel)
	C57BL/6							Caspase-1/11-/-
Control	0	0	0	0	0	0		0	0	0	0	0
Infected	0	0	0	0	0	0		0	0	0
Control + LPS	14.3239	33.2327	61.3318	0	0			0	0	0	0	0
Infected + LPS	2751.26	3051.49	5495.47	2898.44	4302.27			37.617	149.913	25.787
	IL-1beta pg/mL - PLASMA (right panel)
	C57BL/6				Caspase-11-/-				Caspase-1-/-/11tg
Control	0	0	0		0	0	0		0	0	0
Infected	0	0	0		0	0	0		0	0
Control + LPS	0	98.038	15.663		0	0	0		0	0	0
Infected + LPS	4426.3	4208.81	4253.41		823.853	852.831	871.845		254.714	0	0	55.516

## Sheet: Fig2f
		Figure 2f:
		IL-1beta pg/mL - PLASMA
			C57BL/6									Gsdmd-/-
Control			0	0	0	0	0	0	0	0		0	0
Infected			0	0	0	0	0	0	115.33	92.236	126.804	0	0	0
Control + LPS			0	6.09	0	0	0	0	18.275	0	58.81	0	0		0	0	0	0	0
Infected + LPS			1525.36			691.82	245.19	834.08	475.365	379.295	1042.37	207.68	42.56	0	0	122	0	0	18.758
		IL-1beta pg/mL - Splenocytes culture + LPS
			C57BL/6			Gsdmd-/-
Control + LPS			3.602	1.799	0	40.687	16.611	49.551
Infected + LPS			245.64	364.475	373.25	67.24	73.333	0

## Sheet: Fig3a
	Figure 3a:		anti-caspase-8	anti-actin

[truncated: 24 more sheets: Fig3b, Fig3c, Fig3d, Fig3e, Fig3f, Fig4a, Fig4b, Fig4c, Fig4d, Fig6a, Fig6b, Fig6c, Fig7a, Fig7b, Fig7c, Fig7d, SFig1a, SFig1b, SFig1c, SFig2a …]
